# Supplementary material for: Simulating impacts of rapid forest loss on population size, connectivity and genetic diversity of Sunda clouded leopards (Neofelis diardi) in Borneo
Source: PLoS One. 2018 Sep 12;13(9):e0196974. doi: 10.1371/journal.pone.0196974 (PMC6135353; doi:10.1371/journal.pone.0196974)
Supplement: S2 File — This .zip file contains the following shapefiles: Landscape Resistance map for the year 2000 (“Resistance_2000.tif”)Landscape Resistance map for the year 2010 (“Resistance_2010.tif”)Landscape Resistance map for the year 2020 (“Resistance_2020.tif”)Least Cost Path map for the year 2000 (“LCP_2000.tif”)Least Cost Path map for the year 2000 (“LCP_2010.tif”)Least Cost Path map for the year 2000 (“LCP_2020.tif”). (ZIP) [file pone.0196974.s002.zip › Core Areas and Corridors data for PLOS - LCP and Resistance/LCP_2000.tif.aux.xml]

<PAMDataset>
  <Metadata>
    <MDI key="DataType">Generic</MDI>
  </Metadata>
  <Metadata domain="Esri">
    <MDI key="PyramidResamplingType">NEAREST</MDI>
  </Metadata>
  <PAMRasterBand band="1">
    <Metadata>
      <MDI key="SourceBandIndex">0</MDI>
    </Metadata>
  </PAMRasterBand>
</PAMDataset>
