# Supplementary material for: Simulating impacts of rapid forest loss on population size, connectivity and genetic diversity of Sunda clouded leopards (Neofelis diardi) in Borneo
Source: PLoS One. 2018 Sep 12;13(9):e0196974. doi: 10.1371/journal.pone.0196974 (PMC6135353; doi:10.1371/journal.pone.0196974)
Supplement: S3 File — This .zip file contains the following shapefiles: Resistant kernel map for year 2000 with dispersal threshold of 125kcu (“kernel_2000_125kcu.tif”)Resistant kernel map for year 2010 with dispersal threshold of 125kcu (“kernel_2010_125kcu.tif”)Resistant kernel map for year 2020 with dispersal threshold of 125kcu (“kernel_2020_125kcu.tif”)Resistant kernel map for year 2000 with dispersal threshold of 250kcu (“kernel_2000_250kcu.tif”)Resistant kernel map for year 2010 with dispersal threshold of 250kcu (“kernel_2010_250kcu.tif”)Resistant kernel map for year 2020 with dispersal threshold of 250kcu (“kernel_2020_250kcu.tif”). (ZIP) [file pone.0196974.s003.zip]

Archive with 18 entries (18 files):
- Core Areas and Corridors data for PLOS - Kernels/kernel_2000_125kcu.tif
- Core Areas and Corridors data for PLOS - Kernels/kernel_2000_125kcu.tif.aux.xml
- Core Areas and Corridors data for PLOS - Kernels/kernel_2000_125kcu.tif.ovr
- Core Areas and Corridors data for PLOS - Kernels/kernel_2000_250kcu.tif
- Core Areas and Corridors data for PLOS - Kernels/kernel_2000_250kcu.tif.aux.xml
- Core Areas and Corridors data for PLOS - Kernels/kernel_2000_250kcu.tif.ovr
- Core Areas and Corridors data for PLOS - Kernels/kernel_2010_125kcu.tif
- Core Areas and Corridors data for PLOS - Kernels/kernel_2010_125kcu.tif.aux.xml
- Core Areas and Corridors data for PLOS - Kernels/kernel_2010_125kcu.tif.ovr
- Core Areas and Corridors data for PLOS - Kernels/kernel_2010_250kcu.tif
- Core Areas and Corridors data for PLOS - Kernels/kernel_2010_250kcu.tif.aux.xml
- Core Areas and Corridors data for PLOS - Kernels/kernel_2010_250kcu.tif.ovr
- Core Areas and Corridors data for PLOS - Kernels/kernel_2020_125kcu.tif
- Core Areas and Corridors data for PLOS - Kernels/kernel_2020_125kcu.tif.aux.xml
- Core Areas and Corridors data for PLOS - Kernels/kernel_2020_125kcu.tif.ovr
- Core Areas and Corridors data for PLOS - Kernels/kernel_2020_250kcu.tif
- Core Areas and Corridors data for PLOS - Kernels/kernel_2020_250kcu.tif.aux.xml
- Core Areas and Corridors data for PLOS - Kernels/kernel_2020_250kcu.tif.ovr
